# Supplementary material for: Monocyte (THP-1) Response to Silver Nanoparticles Synthesized with Rumex hymenosepalus Root Extract
Source: Nanomaterials (Basel). 2024 Jan 2;14(1):106. doi: 10.3390/nano14010106 (PMC10780692; doi:10.3390/nano14010106)
Supplement: Supplementary file 1 [file nanomaterials-14-00106-s001.zip]

Archive with 1 entries (1 files):
- nanomaterials-2783281-supplementary.pdf
